# Supplementary material for: Long non‐coding RNA LINC01535 promotes cervical cancer progression via targeting the miR‐214/EZH2 feedback loop
Source: J Cell Mol Med. 2019 Jul 5;23(9):6098–111. doi: 10.1111/jcmm.14476 (PMC6714211; doi:10.1111/jcmm.14476)
Supplement: Supplementary file 1 [file JCMM-23-6098-s001.xlsx]

## Sheet: starBaseV3_hg19_CLIP-seq_miRNA-
miRNAid	miRNAname	geneID	geneName	geneType	chromosome	start	end	strand	clipExpNum	degraExpNum	RBP	merClass	miRseq	align	targetSeq	pancancerNum
MIMAT0000271	hsa-miR-214-3p	ENSG00000093100	AC016026.1	processed_transcript	chr22	18271226	18271246	-	1	0	AGO1-4	7mer-m8	ugacGGACAGACACGGACGACa	|:||| | |||||||	ggccCUUGU-AGCUCCUGCUGg	2
MIMAT0000271	hsa-miR-214-3p	ENSG00000163597	SNHG16	processed_transcript	chr17	74560969	74560990	+	10	0	AGO1-4,AGO2	7mer-m8	ugACGGACAGACACGGACGACa	| :|| |: | |||||||	aaUCUCUCUUAAUUCCUGCUGu	11
MIMAT0000271	hsa-miR-214-3p	ENSG00000176349	AC104129.1	antisense	chr7	1886592	1886613	+	1	0	AGO1-4	8mer	ugaCGGACAGACACGGACGACa	| | ||| |||||||	uggGACGGUCGCCUCCUGCUGa	3
MIMAT0000271	hsa-miR-214-3p	ENSG00000176593	AC008969.1	processed_transcript	chr19	58517672	58517693	+	1	0	AGO1-4	8mer	ugacgGACAGACACGGACGACa	:| || |||||||	uggaaUUCUCAUACCCUGCUGa	3
MIMAT0000271	hsa-miR-214-3p	ENSG00000176912	TYMSOS	bidirectional_promoter_lncRNA	chr18	649785	649806	-	1	0	AGO2	7mer-m8	ugacggacagacACGGACGACa	| |||||||	uggguaauagaaUACCUGCUGu	10
MIMAT0000271	hsa-miR-214-3p	ENSG00000178440	LINC00843	lincRNA	chr10	51741761	51741781	+	1	0	AGO2	8mer	ugacgGACAGACACGGACGACa	:|||||| |||||||	agcuaUUGUCUG-CCCUGCUGa	5
MIMAT0000271	hsa-miR-214-3p	ENSG00000178977	LINC00324	lincRNA	chr17	8125687	8125708	-	2	0	AGO1-4	7mer-m8	ugacggacagacacGGACGACa	|||||||	gaaccccuaggaacCCUGCUGu	8
MIMAT0000271	hsa-miR-214-3p	ENSG00000179935	LINC00652	lincRNA	chr20	18768726	18768748	-	1	0	AGO2	7mer-m8	ugacGGACA-GACACGGACGACa	|:| | :| |||||||||	agcuCUUUUAUUUUGCCUGCUGc	4
MIMAT0000271	hsa-miR-214-3p	ENSG00000182912	TSPEAR-AS2	antisense	chr21	45939369	45939390	+	1	0	AGO1-4	8mer	ugacggaCAGACACGGACGACa	| | | |||||||	ucagaggGGCCAUUCCUGCUGa	1
MIMAT0000271	hsa-miR-214-3p	ENSG00000182912	TSPEAR-AS2	antisense	chr21	45940516	45940535	+	1	0	AGO2	7mer-m8	ugACGGACAGACACGGACGACa	|| || |: | |||||||	gcUG-CUCUUACU-CCUGCUGg	1
MIMAT0000271	hsa-miR-214-3p	ENSG00000185168	LINC00482	lincRNA	chr17	79279106	79279124	-	1	0	AGO2	7mer-m8	ugacGGACAGACACGGACGACa	|| | || |||||||	ucccCCGGCCU---CCUGCUGu	2
MIMAT0000271	hsa-miR-214-3p	ENSG00000187951	ARHGAP11B	processed_transcript	chr15	31062987	31063009	+	1	0	AGO2	7mer-m8	ugACGGAC-AGACACGGACGACa	||| | | |||||||||	ccUGCAGGAACAUUGCCUGCUGu	4
MIMAT0000271	hsa-miR-214-3p	ENSG00000188242	AC010442.1	3prime_overlapping_ncRNA	chr5	471691	471715	-	4	0	AGO1-4,AGO2	7mer-m8	ugaCGGAC-AGAC--ACGGACGACa	||| | ||| | |||||||	aagGCCAGCCCUGGUUCCCUGCUGc	8
MIMAT0000271	hsa-miR-214-3p	ENSG00000188242	AC010442.1	3prime_overlapping_ncRNA	chr5	472419	472440	-	2	0	AGO1-4	8mer	ugacggacagacacGGACGACa	|||||||	cccuccaaggagaaCCUGCUGa	8
MIMAT0000271	hsa-miR-214-3p	ENSG00000196295	AC005154.1	processed_transcript	chr7	30596764	30596784	-	2	0	AGO1-4	7mer-m8	ugacGGACAGACACGGACGACa	:||| | | |||||||	ggauUCUG-CAGAUCCUGCUGg	2
MIMAT0000271	hsa-miR-214-3p	ENSG00000196295	AC005154.1	processed_transcript	chr7	30596783	30596804	-	2	0	AGO1-4	7mer-m8	ugacggacagacacGGACGACa	|||||||	ggcucagcauccauCCUGCUGg	2
MIMAT0000271	hsa-miR-214-3p	ENSG00000196295	AC005154.1	processed_transcript	chr7	30616253	30616274	-	1	0	AGO1-4	7mer-m8	ugacGGACAGACACGGACGACa	:|| :| |||||||||	aagcUCUCCUUUUGCCUGCUGc	2
MIMAT0000271	hsa-miR-214-3p	ENSG00000196756	SNHG17	processed_transcript	chr20	37050803	37050823	-	1	2	AGO1	7mer-m8	ugacggacAGACACGGACGACa	||||| |||||||	uuccacauUCUGU-CCUGCUGu	1
MIMAT0000271	hsa-miR-214-3p	ENSG00000198496	NBR2	bidirectional_promoter_lncRNA	chr17	41296948	41296968	+	1	0	AGO1-4	7mer-m8	ugacGGACAGACACGGACGACa	|| || | |||||||	ggcaCCCACCU-UCCCUGCUGc	6
MIMAT0000271	hsa-miR-214-3p	ENSG00000203709	MIR29B2CHG	lincRNA	chr1	207980135	207980153	-	1	0	AGO1-4	7mer-m8	ugacgGACAGACACGGACGACa	|||||| |||||||	cuccaCUGUCU---CCUGCUGu	5
MIMAT0000271	hsa-miR-214-3p	ENSG00000203804	ADAMTSL4-AS1	processed_transcript	chr1	150532770	150532791	-	4	0	AGO1-4	8mer	ugacggacagacACGGACGACa	| |||||||	accuggaggacaUCCCUGCUGa	2
MIMAT0000271	hsa-miR-214-3p	ENSG00000203804	ADAMTSL4-AS1	processed_transcript	chr1	150534517	150534538	-	1	0	AGO1-4	8mer	ugacGGACAGACACGGACGACa	:|||| | |||||||	cacaUCUGUGAUUCCCUGCUGa	2
MIMAT0000271	hsa-miR-214-3p	ENSG00000206195	DUXAP8	processed_transcript	chr22	16189362	16189381	-	1	0	AGO1-4	7mer-m8	ugaCGGACAGACACGGACGACa	||: ||| |||||||	aagGCUAGUC--ACCCUGCUGu	0
MIMAT0000271	hsa-miR-214-3p	ENSG00000206337	HCP5	sense_overlapping	chr6	31430999	31431020	+	1	0	AGO1-4	7mer-m8	ugacggacaGACACGGACGACa	|| |||||||	ucccgaaccCUCCUCCUGCUGu	8
MIMAT0000271	hsa-miR-214-3p	ENSG00000212978	AC016747.1	processed_transcript	chr2	61372020	61372041	-	2	0	AGO2	7mer-m8	ugacggacagacACGGACGACa	| |||||||	cucacccaacgaUCCCUGCUGu	7
MIMAT0000271	hsa-miR-214-3p	ENSG00000214783	POLR2J4	processed_transcript	chr7	44054219	44054240	-	6	2	AGO1,AGO1-4	7mer-m8	ugacggacaGACACGGACGACa	|||| |||||||	aucagugagCUGUCCCUGCUGg	4
MIMAT0000271	hsa-miR-214-3p	ENSG00000215417	MIR17HG	processed_transcript	chr13	92002968	92002990	+	10	0	AGO1-4	8mer	ugacggaCA-GACACGGACGACa	|| | | ||||||||	cuuuaaaGUGCAGGGCCUGCUGa	1
MIMAT0000271	hsa-miR-214-3p	ENSG00000215424	MCM3AP-AS1	antisense	chr21	47654543	47654565	+	1	0	AGO1-4	7mer-m8	ugACGGAC-AGACACGGACGACa	| :||| || |||||||	aaUCUCUGACCUCACCCUGCUGg	6
MIMAT0000271	hsa-miR-214-3p	ENSG00000221990	EXOC3-AS1	antisense	chr5	442927	442950	-	2	0	AGO1-4,AGO2	7mer-m8	ugacGGACA-GAC-ACGGACGACa	||| | ||| |||||||||	ccauCCUCUGCUGAUGCCUGCUGu	6
MIMAT0000271	hsa-miR-214-3p	ENSG00000223477	LINC00842	lincRNA	chr10	47099293	47099313	-	1	0	AGO2	7mer-m8	ugacgGACAGACACGGACGACa	|| || ||||||||	cacaaCUCUC-CCGCCUGCUGc	0
MIMAT0000271	hsa-miR-214-3p	ENSG00000223764	AL645608.1	lincRNA	chr1	854400	854421	-	1	0	AGO1-4	7mer-m8	ugacGGA-CAGACACGGACGACa	||| | | | |||||||	uagcCCUGGGCAG-CCCUGCUGc	1
MIMAT0000271	hsa-miR-214-3p	ENSG00000223768	LINC00205	bidirectional_promoter_lncRNA	chr21	46711386	46711407	+	1	0	AGO1-4	7mer-m8	ugacggacagacacGGACGACa	|||||||	aagcuggggacacaCCUGCUGu	1
MIMAT0000271	hsa-miR-214-3p	ENSG00000224032	EPB41L4A-AS1	lincRNA	chr5	111497929	111497950	+	8	0	AGO1,AGO1-4,AGO2	7mer-m8	ugacggacagacACGGACGACa	| |||||||	uacugacauaauUACCUGCUGg	5
MIMAT0000271	hsa-miR-214-3p	ENSG00000224078	SNHG14	processed_transcript	chr15	25317883	25317904	+	1	0	AGO1-4	7mer-m8	ugacggacagacaCGGACGACa	||||||||	augggaggcgcagGCCUGCUGg	3
MIMAT0000271	hsa-miR-214-3p	ENSG00000224186	C5orf66	antisense	chr5	134679672	134679696	+	1	0	AGO2	8mer	ugACGG--ACAG-ACACGGACGACa	|||| |||| | | |||||||	ucUGCCAUUGUCUUCUCCCUGCUGa	5
MIMAT0000271	hsa-miR-214-3p	ENSG00000225138	SLC9A3-AS1	processed_transcript	chr5	479539	479560	+	1	0	AGO1-4	7mer-m8	ugacggacagacacGGACGACa	|||||||	cagcgggagacggcCCUGCUGc	5
MIMAT0000271	hsa-miR-214-3p	ENSG00000225138	SLC9A3-AS1	processed_transcript	chr5	480033	480054	+	1	0	AGO1-4	8mer	ugacggacagacacGGACGACa	|||||||	cgucucaugaggacCCUGCUGa	5
MIMAT0000271	hsa-miR-214-3p	ENSG00000225361	PPP1R26-AS1	antisense	chr9	138360161	138360180	-	2	0	AGO1-4,AGO2	7mer-m8	ugACGGACAGACACGGACGACa	|| || || | |||||||	ugUGGAUG-CUCU-CCUGCUGg	9
MIMAT0000271	hsa-miR-214-3p	ENSG00000225518	LINC01703	lincRNA	chr1	226274664	226274684	+	2	0	AGO1-4	7mer-m8	ugACGGACAGACACGGACGACa	||||| |||| ||||||||	ugUGCCU-UCUGAGCCUGCUGg	8
MIMAT0000271	hsa-miR-214-3p	ENSG00000225733	FGD5-AS1	antisense	chr3	14986976	14986996	-	5	0	AGO1-4,AGO2	7mer-m8	ugacgGACAGACACGGACGACa	||| | | |||||||	gaaaaCUG-CAAUACCUGCUGc	11
MIMAT0000271	hsa-miR-214-3p	ENSG00000225855	RUSC1-AS1	antisense	chr1	155291174	155291195	-	1	0	AGO1-4	7mer-m8	ugacGGACAGACACGGACGACa	||| || |||||||	uggaCCUCCAGGUCCCUGCUGc	3
MIMAT0000271	hsa-miR-214-3p	ENSG00000226237	GAS1RR	lincRNA	chr9	89563790	89563811	+	1	0	AGO2	8mer	ugacGGACAGACACGGACGACa	:|| |||| |||||||	gaaaUCUUCCUGUACCUGCUGa	1
MIMAT0000271	hsa-miR-214-3p	ENSG00000226320	LINC01811	lincRNA	chr3	34428407	34428430	+	1	0	AGO2	8mer	ugACGGA-CAGAC-ACGGACGACa	|||:| | || |||||||	gaUGCUUGGAAUGAAUCCUGCUGa	3
MIMAT0000271	hsa-miR-214-3p	ENSG00000226686	LINC01535	lincRNA	chr19	37749892	37749910	+	5	0	AGO1-4	7mer-m8	ugACGGACAGACACGGACGACa	|||: ||| |||||||	caUGCUACUCU---CCUGCUGu	4
MIMAT0000271	hsa-miR-214-3p	ENSG00000226686	LINC01535	lincRNA	chr19	37749920	37749939	+	6	0	AGO1-4	8mer	ugaCGGACAGACACGGACGACa	||||||| |||||||	gggGCCUGUC--CCCCUGCUGa	4
MIMAT0000271	hsa-miR-214-3p	ENSG00000226686	LINC01535	lincRNA	chr19	37749940	37749959	+	6	0	AGO1-4	7mer-m8	ugacGGACAGACACGGACGACa	|||| || |||||||	aucuCCUG--GGUUCCUGCUGu	4
MIMAT0000271	hsa-miR-214-3p	ENSG00000227189	AC092535.1	antisense	chr4	1145785	1145810	+	1	0	AGO2	7mer-m8	ugacGGACAGACAC----GGACGACa	|||| ||||| |||||||	cagcCCUGGCUGUGCCUCCCUGCUGc	0
MIMAT0000271	hsa-miR-214-3p	ENSG00000227466	AL590783.1	antisense	chr1	66511914	66511937	-	1	0	AGO1-4	7mer-m8	ugacGGAC--AGACACGGACGACa	:||| ||||| |||||||	aaaaUCUGCAUCUGUUCCUGCUGc	0
MIMAT0000271	hsa-miR-214-3p	ENSG00000227911	LINC02344	lincRNA	chr13	33909167	33909189	-	3	0	AGO1-4	7mer-m8	ugACGGACAG-ACACGGACGACa	| || ||| | |||||||	cuUUCCCGUCACUUUCCUGCUGc	1
MIMAT0000271	hsa-miR-214-3p	ENSG00000228382	ITPKB-IT1	sense_intronic	chr1	226862748	226862768	-	2	0	AGO1-4	7mer-m8	ugacggacagacacGGACGACa	|||||||	#NAME?	0
MIMAT0000271	hsa-miR-214-3p	ENSG00000228630	HOTAIR	antisense	chr12	54356646	54356666	-	1	0	AGO2	7mer-m8	ugACGGACAGACACGGACGACa	|| | || | |||||||	uaUG-CAGUGGGACCCUGCUGc	0
MIMAT0000271	hsa-miR-214-3p	ENSG00000228794	LINC01128	processed_transcript	chr1	791554	791574	+	1	0	AGO2	7mer-m8	ugacggaCAGACACGGACGACa	||:||| |||||||	gguuuggGUUUGU-CCUGCUGu	3
MIMAT0000271	hsa-miR-214-3p	ENSG00000229214	LINC00242	lincRNA	chr6	170198887	170198911	-	1	0	AGO2	8mer	ugACG-GACAGACAC--GGACGACa	||| || :|||| |||||||	acUGCUCUCCUUGUGCCCCUGCUGa	1
MIMAT0000271	hsa-miR-214-3p	ENSG00000229807	XIST	lincRNA	chrX	73045419	73045439	-	6	0	AGO2	7mer-m8	ugacggacAGACACGGACGACa	|:|| ||||||||	caauuggaUUUG-GCCUGCUGu	2
MIMAT0000271	hsa-miR-214-3p	ENSG00000229807	XIST	lincRNA	chrX	73069046	73069069	-	6	0	AGO2	7mer-m8	ugACGGACAGACAC---GGACGACa	|||:| | | | |||||||	ugUGCUUCU-GGAGAAUCCUGCUGu	2
MIMAT0000271	hsa-miR-214-3p	ENSG00000229807	XIST	lincRNA	chrX	73072058	73072080	-	6	0	AGO2	8mer	ugacggACAGAC-ACGGACGACa	| || | | |||||||	ucggggUAUCGGAUACCUGCUGa	2
MIMAT0000271	hsa-miR-214-3p	ENSG00000230177	AL080317.1	antisense	chr6	111599822	111599843	+	1	0	AGO1-4	7mer-m8	ugacGGACAGACACGGACGACa	||| :| |||||||||	aagcCCUCAUUUUGCCUGCUGc	1
MIMAT0000271	hsa-miR-214-3p	ENSG00000230615	AL139220.2	lincRNA	chr1	44541985	44542006	+	1	0	AGO2	7mer-m8	ugacggacagacacGGACGACa	|||||||	cauuuaaugaacaaCCUGCUGu	2
MIMAT0000271	hsa-miR-214-3p	ENSG00000230699	AL645608.3	lincRNA	chr1	848674	848694	+	2	0	AGO2	7mer-m8	ugacggacAGACACGGACGACa	|||| |||||||	cccagagcUCUG-CCCUGCUGc	2
MIMAT0000271	hsa-miR-214-3p	ENSG00000231074	HCG18	antisense	chr6	30293800	30293824	-	3	0	AGO1-4,AGO2	7mer-m8	ugACGGAC-AGAC--ACGGACGACa	| |||| |:|| ||||||||	ccUCCCUGCUUUGCCCGCCUGCUGc	6
MIMAT0000271	hsa-miR-214-3p	ENSG00000232229	LINC00865	lincRNA	chr10	91597484	91597506	+	1	0	AGO2	7mer-m8	ugacGGACAGAC-ACGGACGACa	|| | | | |||||||	agcuCCCGGCGGCCCCCUGCUGu	2
MIMAT0000271	hsa-miR-214-3p	ENSG00000232677	LINC00665	lincRNA	chr19	36811245	36811263	-	14	0	AGO1-4	7mer-m8	ugACGGACAGACACGGACGACa	|||: ||| |||||||	caUGCUACUCU---CCUGCUGu	6
MIMAT0000271	hsa-miR-214-3p	ENSG00000233008	LINC01725	lincRNA	chr1	84297435	84297456	-	1	0	AGO1-4	7mer-m8	ugacggacagacacGGACGACa	|||||||	gacaaugagacacaCCUGCUGc	3
MIMAT0000271	hsa-miR-214-3p	ENSG00000233223	AC016876.1	antisense	chr17	7485344	7485362	-	6	0	AGO1,AGO2,AGO3	7mer-m8	ugACGGACAGACACGGACGACa	|| ||| || | |||||||	uuUG-CUG-CUCU-CCUGCUGg	5
MIMAT0000271	hsa-miR-214-3p	ENSG00000233901	LINC01503	lincRNA	chr9	132096421	132096442	+	2	0	AGO1-4	7mer-m8	ugACGGACAGACACGGACGACa	|| | |: |||||||||	cuUGGAUUUUCAUGCCUGCUGc	1
MIMAT0000271	hsa-miR-214-3p	ENSG00000233937	AC008443.1	processed_transcript	chr5	180674244	180674266	+	2	0	AGO1-4	7mer-m8	ugaCGGACAGACAC-GGACGACa	||: | | | |||||||	gagGCUGGCCCACGCCCUGCUGg	8
MIMAT0000271	hsa-miR-214-3p	ENSG00000234684	SDCBP2-AS1	antisense	chr20	1358699	1358720	+	1	0	AGO2	7mer-m8	ugacggacaGACACGGACGACa	|| | |||||||	ugggcacuaCUUUACCUGCUGu	9
MIMAT0000271	hsa-miR-214-3p	ENSG00000234771	SLC25A25-AS1	antisense	chr9	130880056	130880077	-	1	0	AGO1-4	7mer-m8	ugacggacaGACACGGACGACa	| | ||||||||	agauggcaaCAGGGCCUGCUGc	12
MIMAT0000271	hsa-miR-214-3p	ENSG00000234944	AL365199.1	lincRNA	chr10	43368648	43368668	+	1	0	AGO1-4	7mer-m8	ugaCGGACAGACACGGACGACa	||| || | |||||||	accGCCCCUCCCU-CCUGCUGg	4
MIMAT0000271	hsa-miR-214-3p	ENSG00000235703	LINC00894	antisense	chrX	149116348	149116369	+	1	0	AGO2	7mer-m8	ugacggacagacacGGACGACa	|||||||	gccaagagaguuccCCUGCUGg	5
MIMAT0000271	hsa-miR-214-3p	ENSG00000235823	OLMALINC	lincRNA	chr10	102133503	102133524	+	1	0	AGO1-4	7mer-m8	ugACGG-ACAGACACGGACGACa	| || | || | |||||||	ggUCCCAUCGCU-UCCCUGCUGg	11
MIMAT0000271	hsa-miR-214-3p	ENSG00000236144	TMEM147-AS1	antisense	chr19	36035119	36035143	-	2	0	AGO1-4	7mer-m8	ugaCGGACAGA--CA-CGGACGACa	|| ||| | || |||||||	uaaGCAUGUAUUAGUCACCUGCUGu	7
MIMAT0000271	hsa-miR-214-3p	ENSG00000236445	LINC00608	antisense	chr2	219840237	219840258	+	1	0	AGO1-4	8mer	ugacggacagacacGGACGACa	|||||||	ugucauggagaaauCCUGCUGa	2
MIMAT0000271	hsa-miR-214-3p	ENSG00000236481	LINC02195	lincRNA	chr16	26596221	26596246	-	3	0	AGO1,AGO2,AGO3	7mer-m8	ugacggacAGACAC----GGACGACa	|||| | |||||||	ccacauacUCUGGGGAAACCUGCUGc	2
MIMAT0000271	hsa-miR-214-3p	ENSG00000238164	TNFRSF14-AS1	antisense	chr1	2487149	2487170	-	1	0	AGO2	7mer-m8	ugacggaCAGACACGGACGACa	| | | |||||||	ccccgugGCCCCUUCCUGCUGc	6
MIMAT0000271	hsa-miR-214-3p	ENSG00000239219	AC008040.1	antisense	chr3	169684421	169684442	-	8	0	AGO1,AGO1-4,AGO2,AGO3	7mer-m8	ugacggacAGACACGGACGACa	|| | |||||||	cucuucccUCCGCUCCUGCUGu	4
MIMAT0000271	hsa-miR-214-3p	ENSG00000239665	AL157392.3	processed_transcript	chr10	13682574	13682595	+	3	0	AGO1-4	7mer-m8	ugacggacagacacGGACGACa	|||||||	uccuucauuccuacCCUGCUGu	2
MIMAT0000271	hsa-miR-214-3p	ENSG00000239665	AL157392.3	processed_transcript	chr10	13682745	13682766	+	3	0	AGO1-4	8mer	ugAC-GGACAGACACGGACGACa	|| |||| | |||||||	guUGUCCUG-CCACACCUGCUGa	2
MIMAT0000271	hsa-miR-214-3p	ENSG00000239665	AL157392.3	processed_transcript	chr10	13684343	13684364	+	1	0	AGO1-4	7mer-m8	ugacGGACAGACACGGACGACa	|| | | |||||||||	agacCCAUUGUCUGCCUGCUGg	2
MIMAT0000271	hsa-miR-214-3p	ENSG00000240990	HOXA11-AS	antisense	chr7	27226695	27226716	+	1	0	AGO2	7mer-m8	ugACGGACAGACACGGACGACa	||| | | | |||||||	auUGCAUUUGAAUACCUGCUGu	1
MIMAT0000271	hsa-miR-214-3p	ENSG00000241111	PRICKLE2-AS1	antisense	chr3	64084749	64084770	+	1	0	AGO1-4	7mer-m8	ugacGGACAGACACGGACGACa	:|||||| | |||||||	cucuUCUGUCUUUUCCUGCUGu	3
MIMAT0000271	hsa-miR-214-3p	ENSG00000242086	MUC20-OT1	lincRNA	chr3	195428465	195428487	+	1	0	AGO1-4	7mer-m8	ugACGGACAGAC-ACGGACGACa	| :||| :|| |||||||||	uaUCUCUGCUUGAUGCCUGCUGc	5
MIMAT0000271	hsa-miR-214-3p	ENSG00000242086	MUC20-OT1	lincRNA	chr3	195428496	195428516	+	1	0	AGO1-4	7mer-m8	ugacGGACAGACACGGACGACa	||| || |||||||	ugguCCU-CCUCCUCCUGCUGu	5
MIMAT0000271	hsa-miR-214-3p	ENSG00000242125	SNHG3	processed_transcript	chr1	28833287	28833308	+	1	0	AGO1-4	7mer-m8	ugacggacaGACACGGACGACa	|| ||||||||	cacugcaacCUCCGCCUGCUGg	6
MIMAT0000271	hsa-miR-214-3p	ENSG00000242125	SNHG3	processed_transcript	chr1	28837340	28837362	+	1	0	AGO1-4	7mer-m8	ugacGGACAGACAC-GGACGACa	|| || ||| |||||||	caguCCCAUCCGUGUCCUGCUGu	6
MIMAT0000271	hsa-miR-214-3p	ENSG00000242288	AC022400.3	processed_transcript	chr10	75457356	75457382	-	1	0	AGO1	8mer	ugACGGAC-A-GACA---CGGACGACa	|| ||| | |||| ||||||||	caUGGCUGCUGCUGUGCAGCCUGCUGa	3
MIMAT0000271	hsa-miR-214-3p	ENSG00000242759	LINC00882	lincRNA	chr3	106848770	106848790	-	2	0	AGO2	8mer	ugacggACAGACACGGACGACa	|| ||| |||||||	accagaUG-CUGAACCUGCUGa	4
MIMAT0000271	hsa-miR-214-3p	ENSG00000243620	AC092957.1	antisense	chr3	146874256	146874277	-	1	0	AGO2	7mer-m8	ugacggacagacacGGACGACa	|||||||	acuugaagagaagcCCUGCUGg	2
MIMAT0000271	hsa-miR-214-3p	ENSG00000243819	RN7SL832P	lincRNA	chr2	10831184	10831206	+	2	0	AGO1-4	8mer	ugACGGACAG--ACACGGACGACa	||::| || | |||||||	ucUGUUU-UCAUUCCUCCUGCUGa	6
MIMAT0000271	hsa-miR-214-3p	ENSG00000244733	AL132656.2	lincRNA	chr10	81420647	81420666	+	1	0	AGO2	7mer-m8	ugacggacagacACGGACGACa	| |||||||	#NAME?	0
MIMAT0000271	hsa-miR-214-3p	ENSG00000245532	NEAT1	lincRNA	chr11	65205579	65205600	+	12	0	AGO1-4,AGO2	7mer-m8	ugacgGACAGACACGGACGACa	| | || | |||||||	cucaaCAGCCUAUUCCUGCUGu	5
MIMAT0000271	hsa-miR-214-3p	ENSG00000245532	NEAT1	lincRNA	chr11	65205593	65205614	+	10	0	AGO1-4,AGO2	7mer-m8	ugACGGACA-GACACGGACGACa	|| |||| | ||||||||	ccUG-CUGUCCACAGCCUGCUGg	5
MIMAT0000271	hsa-miR-214-3p	ENSG00000245532	NEAT1	lincRNA	chr11	65211926	65211948	+	6	0	AGO1,AGO1-4,AGO2	7mer-m8	ugACGGACAGA-CACGGACGACa	| || ||| | |||||||	gcUUCCCAUCUGGACCCUGCUGg	5
MIMAT0000271	hsa-miR-214-3p	ENSG00000246339	EXTL3-AS1	antisense	chr8	28556982	28557003	-	1	0	AGO1-4	7mer-m8	ugacggacagacacGGACGACa	|||||||	aacagggauauucaCCUGCUGc	6
MIMAT0000271	hsa-miR-214-3p	ENSG00000246640	AC009720.1	lincRNA	chr17	48128687	48128708	-	1	0	AGO1-4	7mer-m8	ugacggaCAGACACGGACGACa	| ||| |||||||	gcccaggGCCUGGCCCUGCUGc	4
MIMAT0000271	hsa-miR-214-3p	ENSG00000247400	DNAJC3-AS1	lincRNA	chr13	96326182	96326203	-	1	0	AGO1-4	8mer	ugacggacaGACACGGACGACa	:|| ||||||||	uuaauuauaUUGGGCCUGCUGa	13
MIMAT0000271	hsa-miR-214-3p	ENSG00000247735	AC120114.1	antisense	chr16	29939722	29939743	+	1	0	AGO1-4	8mer	ugacggacagacacGGACGACa	|||||||	cgcugaggugccaaCCUGCUGa	13
MIMAT0000271	hsa-miR-214-3p	ENSG00000248101	AC002116.1	processed_transcript	chr19	36500200	36500218	-	3	0	AGO1-4	7mer-m8	ugaCGGACAGACACGGACGACa	||| | || |||||||	cgcGCCGGCCU---CCUGCUGg	2
MIMAT0000271	hsa-miR-214-3p	ENSG00000248101	AC002116.1	processed_transcript	chr19	36500398	36500419	-	1	0	AGO1-4	7mer-m8	ugacggacagacaCGGACGACa	||||||||	cuggaaccgcgcaGCCUGCUGg	2
MIMAT0000271	hsa-miR-214-3p	ENSG00000248275	TRIM52-AS1	processed_transcript	chr5	180690904	180690924	+	2	0	AGO1-4,AGO2	8mer	ugacggacagaCACGGACGACa	|| |||||||	auuucagccaaGU-CCUGCUGa	7
MIMAT0000271	hsa-miR-214-3p	ENSG00000249196	TMEM132D-AS1	antisense	chr12	129597701	129597725	+	1	0	AGO1-4	7mer-m8	ugacGGA-CAGAC--ACGGACGACa	||| |||| |||||||	gaacCCUCAUCUGGCCACCUGCUGc	2
MIMAT0000271	hsa-miR-214-3p	ENSG00000249592	AC139887.2	antisense	chr4	756241	756262	-	2	0	AGO1-4	7mer-m8	ugACGGAC-AGACACGGACGACa	| || | ||| |||||||	acUCCCAGCACUG-CCCUGCUGg	8
MIMAT0000271	hsa-miR-214-3p	ENSG00000249859	PVT1	lincRNA	chr8	128952351	128952372	+	3	0	AGO1-4	8mer	ugacggaCAGACACGGACGACa	|| || |||||||	caggugaGUGAGUUCCUGCUGa	2
MIMAT0000271	hsa-miR-214-3p	ENSG00000250155	AC008957.1	antisense	chr5	36705908	36705930	-	1	0	AGO2	7mer-m8	ugACGGA-CAGACACGGACGACa	| :|| || ||||||||	caUAUCUAGUACCCGCCUGCUGc	2
MIMAT0000271	hsa-miR-214-3p	ENSG00000251381	LINC00958	lincRNA	chr11	13011074	13011084	-	1	0	AGO2	7mer-m8	ugacggacagacacGGACGACa	|||||||	#NAME?	2
MIMAT0000271	hsa-miR-214-3p	ENSG00000251381	LINC00958	lincRNA	chr11	13011074	13011085	-	1	0	AGO2	7mer-m8	ugacggacaGACACGGACGACa	|| | |||||||	#NAME?	2
MIMAT0000271	hsa-miR-214-3p	ENSG00000251381	LINC00958	lincRNA	chr11	13011074	13011086	-	1	0	AGO2	7mer-m8	ugacggacAGACACGGACGACa	||| | |||||||	#NAME?	2
MIMAT0000271	hsa-miR-214-3p	ENSG00000251381	LINC00958	lincRNA	chr11	13011074	13011093	-	1	1	AGO2	7mer-m8	ugACGGACAGACACGGACGACa	| :|| ||| | |||||||	#NAME?	2
MIMAT0000271	hsa-miR-214-3p	ENSG00000251381	LINC00958	lincRNA	chr11	13011074	13011094	-	1	1	AGO2	7mer-m8	ugACGGACAGACACGGACGACa	| :|| ||| | |||||||	ucUCUCUCUCUCU-CCUGCUGc	2
MIMAT0000271	hsa-miR-214-3p	ENSG00000255182	AC084125.2	processed_transcript	chr8	145725189	145725210	-	1	0	AGO1-4	7mer-m8	ugACGGACAGACACGGACGACa	|| || |||||||||	auUGGAUGGGCCUGCCUGCUGg	5
MIMAT0000271	hsa-miR-214-3p	ENSG00000255310	AF131215.5	sense_intronic	chr8	10966025	10966046	-	1	0	AGO1-4	7mer-m8	ugacggacagacacGGACGACa	|||||||	ccuaggcaaugccuCCUGCUGg	7
MIMAT0000271	hsa-miR-214-3p	ENSG00000255458	AC108471.2	lincRNA	chr4	39653326	39653347	+	1	0	AGO1-4	7mer-m8	ugacggacagaCACGGACGACa	| ||||||||	cccaaggcaggGAGCCUGCUGg	7
MIMAT0000271	hsa-miR-214-3p	ENSG00000256028	AC026362.1	processed_transcript	chr12	123462546	123462569	+	2	0	AGO1-4	7mer-m8	ugacGGACAGAC---ACGGACGACa	||| |||| | |||||||	agccCCU-UCUGGCCUUCCUGCUGg	3
MIMAT0000271	hsa-miR-214-3p	ENSG00000256028	AC026362.1	processed_transcript	chr12	123462676	123462698	+	1	0	AGO1-4	7mer-m8	ugACGGACAGACA-CGGACGACa	|| ||||| | ||||||||	cuUGGCUGUCACUGGCCUGCUGg	3
MIMAT0000271	hsa-miR-214-3p	ENSG00000256028	AC026362.1	processed_transcript	chr12	123463364	123463384	+	1	0	AGO1-4	7mer-m8	ugacgGACAGACACGGACGACa	||| || |||||||	agccgCUG-AUGGCCCUGCUGu	3
MIMAT0000271	hsa-miR-214-3p	ENSG00000257038	AP002761.3	antisense	chr11	73019173	73019194	-	1	0	AGO1-4	7mer-m8	ugacggacagacaCGGACGACa	||||||||	cgaagaagaaaaaGCCUGCUGg	0
MIMAT0000271	hsa-miR-214-3p	ENSG00000257379	AC023509.1	processed_transcript	chr12	53861170	53861191	+	1	0	AGO1-4	7mer-m8	ugacggacagacacGGACGACa	|||||||	ucguuauccagcauCCUGCUGg	8
MIMAT0000271	hsa-miR-214-3p	ENSG00000257475	AC068888.2	sense_intronic	chr12	53405941	53405962	+	1	0	AGO1-4	7mer-m8	ugacggacAGACACGGACGACa	|:| |||||||	cuaauuccUUUAAACCUGCUGc	2
MIMAT0000271	hsa-miR-214-3p	ENSG00000257621	PSMA3-AS1	antisense	chr14	58739357	58739378	-	1	0	AGO1-4	7mer-m8	ugacggacaGACACGGACGACa	:||| |||||||	gaguucaaaUUGUUCCUGCUGu	4
MIMAT0000271	hsa-miR-214-3p	ENSG00000258301	VASH1-AS1	lincRNA	chr14	77250146	77250168	-	2	0	AGO1-4,AGO2	7mer-m8	ugacGGACA-GACACGGACGACa	||| | || | |||||||	gucaCCUCUCCUUUUCCUGCUGc	5
MIMAT0000271	hsa-miR-214-3p	ENSG00000258441	LINC00641	processed_transcript	chr14	21672154	21672174	-	1	0	AGO1-4	7mer-m8	ugacGGACAGACACGGACGACa	||||||| ||||||||	aaacCCUGUCU-CGCCUGCUGc	5
MIMAT0000271	hsa-miR-214-3p	ENSG00000258634	AL160006.1	antisense	chr1	110602869	110602891	+	7	0	AGO1-4	7mer-m8	ugacGGACA-GACACGGACGACa	|| || | |||||||	gacaCCAGUGCGCCCCCUGCUGg	2
MIMAT0000271	hsa-miR-214-3p	ENSG00000258811	AL583810.2	lincRNA	chr14	105310921	105310942	+	1	0	AGO1-4	7mer-m8	ugacggacagacacGGACGACa	|||||||	cgcccaaggccagaCCUGCUGg	4
MIMAT0000271	hsa-miR-214-3p	ENSG00000259291	ZNF710-AS1	antisense	chr15	90617905	90617926	-	3	0	AGO1-4	7mer-m8	ugACGGACAGACACGGACGACa	||:||||| |||||||	agUGUCUGUCACCUCCUGCUGu	6
MIMAT0000271	hsa-miR-214-3p	ENSG00000259584	AC021755.2	lincRNA	chr15	40367517	40367538	-	1	0	AGO1-4	7mer-m8	ugacggacagacaCGGACGACa	||||||||	aucagaggugacaGCCUGCUGg	6
MIMAT0000271	hsa-miR-214-3p	ENSG00000259772	AC012236.1	lincRNA	chr15	31515564	31515585	-	1	0	AGO1-4	7mer-m8	ugacggacagacacGGACGACa	|||||||	cgaagagaggggcaCCUGCUGc	4
MIMAT0000271	hsa-miR-214-3p	ENSG00000259891	AC107375.1	antisense	chr8	141517558	141517579	-	1	0	AGO1-4	7mer-m8	ugacgGACAGACACGGACGACa	|| | | |||||||||	agaagCUUUAUCUGCCUGCUGg	4
MIMAT0000271	hsa-miR-214-3p	ENSG00000259953	AL138756.1	sense_overlapping	chr9	114795134	114795155	-	2	0	AGO1-4	8mer	ugacggacagacACGGACGACa	| |||||||	aaguacaaguacUUCCUGCUGa	4
MIMAT0000271	hsa-miR-214-3p	ENSG00000260101	AC008074.3	lincRNA	chr2	64750078	64750099	-	1	0	AGO1-4	7mer-m8	ugACGGACAGACACGGACGACa	||: | || |||||||	auUGUAUUUCGCCCCCUGCUGg	5
MIMAT0000271	hsa-miR-214-3p	ENSG00000260274	AC068338.2	lincRNA	chr15	75661819	75661840	+	1	0	AGO1-4	7mer-m8	ugacggacagacacGGACGACa	|||||||	uaaaacaaagauaaCCUGCUGc	14
MIMAT0000271	hsa-miR-214-3p	ENSG00000260276	AC022167.2	antisense	chr16	8942269	8942293	+	1	0	AGO1-4	7mer-m8	ugACGGA--CAGAC-ACGGACGACa	||::| | ||| ||||||||	cgUGUUUGGGGCUGAGGCCUGCUGg	3
MIMAT0000271	hsa-miR-214-3p	ENSG00000260280	SLX1B-SULT1A4	processed_transcript	chr16	29467161	29467182	+	1	1	AGO1-4	7mer-m8	ugacggacagaCACGGACGACa	| ||||||||	gggggauccagGGGCCUGCUGc	1
MIMAT0000271	hsa-miR-214-3p	ENSG00000260285	AL133367.1	antisense	chr14	103991501	103991520	-	1	0	AGO1-4	8mer	ugacGGACAGACACGGACGACa	| |||:| | |||||||	cucaCAUGUUU-U-CCUGCUGa	8
MIMAT0000271	hsa-miR-214-3p	ENSG00000260369	AC120024.1	lincRNA	chr17	78427805	78427824	-	1	0	AGO1-4	7mer-m8	ugaCGGACAGACACGGACGACa	||| |:|| |||||||	aggGCC--UUUGCACCUGCUGu	3
MIMAT0000271	hsa-miR-214-3p	ENSG00000260401	AP002761.4	sense_overlapping	chr11	72952939	72952959	+	1	0	AGO1-4	7mer-m8	ugacggaCAGACACGGACGACa	|||| | |||||||	gugcaacGUCU-UUCCUGCUGg	3
MIMAT0000271	hsa-miR-214-3p	ENSG00000260401	AP002761.4	sense_overlapping	chr11	72952993	72953013	+	1	0	AGO1-4	7mer-m8	ugACGGACAGACACGGACGACa	| |||| | |||||||	uuUUCCUG-CACACCCUGCUGg	3
MIMAT0000271	hsa-miR-214-3p	ENSG00000260417	AC092127.1	lincRNA	chr16	85627788	85627809	+	1	0	AGO1-4	7mer-m8	ugacggacagacaCGGACGACa	||||||||	gccagggcaggagGCCUGCUGu	1
MIMAT0000271	hsa-miR-214-3p	ENSG00000260671	AC010536.2	sense_intronic	chr16	87773423	87773444	-	1	0	AGO2	7mer-m8	ugacggacaGACACGGACGACa	| || |||||||	caccgucccCGGUCCCUGCUGu	1
MIMAT0000271	hsa-miR-214-3p	ENSG00000260671	AC010536.2	sense_intronic	chr16	87781222	87781248	-	1	0	AGO2	7mer-m8	ugACGGAC-AGACAC----GGACGACa	| |||| ||| | |||||||	auUCCCUGCCCUGGGCCCACCUGCUGg	1
MIMAT0000271	hsa-miR-214-3p	ENSG00000260899	AC106886.2	processed_transcript	chr16	30762634	30762655	+	1	0	AGO1-4	7mer-m8	ugacggacagacacGGACGACa	|||||||	acgaccccccaccuCCUGCUGg	5
MIMAT0000271	hsa-miR-214-3p	ENSG00000261067	AC109460.3	processed_transcript	chr16	28993289	28993310	+	1	0	AGO1	7mer-m8	ugacggacagacACGGACGACa	| |||||||	ugggcuccggcaUUCCUGCUGc	3
MIMAT0000271	hsa-miR-214-3p	ENSG00000261067	AC109460.3	processed_transcript	chr16	28994560	28994579	+	9	0	AGO1-4,AGO2	7mer-m8	ugACGGACAGACACGGACGACa	|| ||||| |||||||	cgUG-CUGUC-CCACCUGCUGg	3
MIMAT0000271	hsa-miR-214-3p	ENSG00000261183	SPINT1-AS1	antisense	chr15	41130776	41130797	-	3	0	AGO1-4	7mer-m8	ugacggacagaCACGGACGACa	| ||||||||	ggaaaagggaaGGGCCUGCUGu	15
MIMAT0000271	hsa-miR-214-3p	ENSG00000261226	AC092384.3	sense_intronic	chr16	89004437	89004456	-	1	0	AGO1-4	7mer-m8	ugACGGACAGACACGGACGACa	|||:| ||| |||||||	ucUGCUU-CCUG-CCCUGCUGu	2
MIMAT0000271	hsa-miR-214-3p	ENSG00000261226	AC092384.3	sense_intronic	chr16	89005939	89005959	-	2	0	AGO1-4	7mer-m8	ugacggaCAGACACGGACGACa	| | || |||||||	uauuuggGACCGU-CCUGCUGg	2
MIMAT0000271	hsa-miR-214-3p	ENSG00000261241	LINC02128	lincRNA	chr16	50934573	50934593	+	1	0	AGO1-4	7mer-m8	ugaCGGACAGACACGGACGACa	|:| | | |||||||||	uccGUCAGAC-CUGCCUGCUGc	2
MIMAT0000271	hsa-miR-214-3p	ENSG00000261241	LINC02128	lincRNA	chr16	50934613	50934634	+	1	0	AGO1-4	7mer-m8	ugacggacagacACGGACGACa	| |||||||	cacaccaccagcUACCUGCUGu	2
MIMAT0000271	hsa-miR-214-3p	ENSG00000261373	VPS9D1-AS1	antisense	chr16	89783956	89783980	+	4	1	AGO1-4	7mer-m8	ugaCGGACAG---ACACGGACGACa	||||| | | |||||||	agcGCCUGACCCACCUCCCUGCUGc	2
MIMAT0000271	hsa-miR-214-3p	ENSG00000261469	AC020978.4	sense_intronic	chr16	68271119	68271139	-	3	0	AGO1-4	7mer-m8	ugacGGACAGACACGGACGACa	|| || | |||||||	gagcCCCCUC-CUUCCUGCUGg	14
MIMAT0000271	hsa-miR-214-3p	ENSG00000261487	AC135048.1	processed_transcript	chr16	30964543	30964563	+	3	0	AGO1-4,AGO2	7mer-m8	ugACGGACAGACACGGACGACa	| || | | ||||||||	agUACCCACCAG-GCCUGCUGg	3
MIMAT0000271	hsa-miR-214-3p	ENSG00000261534	AL596244.1	sense_overlapping	chr9	124579509	124579531	-	1	0	AGO2	7mer-m8	ugacggacagAC-ACGGACGACa	|| | |||||||	ggcugagaaaUGAUUCCUGCUGc	3
MIMAT0000271	hsa-miR-214-3p	ENSG00000261553	AL137782.1	processed_transcript	chr13	76380407	76380428	+	1	0	AGO1-4	7mer-m8	ugACGGACAGACACGGACGACa	||| || |||||||||	ucUGCAUGAGCCUGCCUGCUGc	2
MIMAT0000271	hsa-miR-214-3p	ENSG00000261578	AP003119.3	sense_overlapping	chr11	76514402	76514424	+	3	0	AGO1-4	7mer-m8	ugACGGACAGACAC-GGACGACa	|| | ||| || |||||||	gaUGGCAGUCACUGACCUGCUGu	2
MIMAT0000271	hsa-miR-214-3p	ENSG00000261692	AC092120.1	sense_intronic	chr16	89486626	89486649	-	1	0	AGO2	7mer-m8	ugACGGACAGAC--ACGGACGACa	| ||| ||| | |||||||	ggUUCCUCGCUGGCUUCCUGCUGc	0
MIMAT0000271	hsa-miR-214-3p	ENSG00000261801	LOXL1-AS1	antisense	chr15	74200864	74200885	-	2	0	AGO1-4	7mer-m8	ugaCGGACAGACACGGACGACa	||:| ||| ||||||||	cugGCUUCCCUGGGCCUGCUGc	2
MIMAT0000271	hsa-miR-214-3p	ENSG00000262089	AC040977.1	lincRNA	chr17	6898318	6898339	-	2	0	AGO1-4	7mer-m8	ugaCGGACAGACACGGACGACa	|:| | : ||||||||	ucaGUCAGAUGAAGCCUGCUGc	3
MIMAT0000271	hsa-miR-214-3p	ENSG00000262454	MIR193BHG	lincRNA	chr16	14420197	14420218	+	2	0	AGO1-4	7mer-m8	ugacggacagacacGGACGACa	|||||||	guaacugauaaccuCCUGCUGc	1
MIMAT0000271	hsa-miR-214-3p	ENSG00000263731	AC145207.5	lincRNA	chr17	79837241	79837263	-	1	0	AGO2	7mer-m8	ugacgGACAGA-CACGGACGACa	|||||| || |||||||	uguagCUGUCUAGUUCCUGCUGu	0
MIMAT0000271	hsa-miR-214-3p	ENSG00000264772	AC016876.2	processed_transcript	chr17	7481213	7481235	+	10	0	AGO1,AGO1-4	7mer-m8	ugACGGACAGACAC-GGACGACa	|| :| | || |||||||	uuUGAUUACCACUGACCUGCUGg	1
MIMAT0000271	hsa-miR-214-3p	ENSG00000264772	AC016876.2	processed_transcript	chr17	7483007	7483032	+	1	0	AGO1-4	7mer-m8	ugACGGACAGA---CAC-GGACGACa	|||:| ||| | | |||||||	ugUGCUUUUCUCGGGGGCCCUGCUGg	1
MIMAT0000271	hsa-miR-214-3p	ENSG00000264853	AC011933.2	sense_intronic	chr17	73368675	73368696	-	2	0	AGO1-4	7mer-m8	ugacggacagacacGGACGACa	|||||||	uaucauuggacaacCCUGCUGu	0
MIMAT0000271	hsa-miR-214-3p	ENSG00000265948	AC015878.2	sense_intronic	chr18	18897736	18897756	+	2	0	AGO1-4	7mer-m8	ugacggacagacacGGACGACa	|||||||	gucaaguccccaauCCUGCUG-	0
MIMAT0000271	hsa-miR-214-3p	ENSG00000265962	GACAT2	antisense	chr18	8696011	8696032	-	2	0	AGO1-4	7mer-m8	ugACGGACAGACACGGACGACa	| || |:| |||||||	ugUUCCCAUUUCCUCCUGCUGu	3
MIMAT0000271	hsa-miR-214-3p	ENSG00000267048	AC092143.3	processed_transcript	chr16	89984365	89984386	+	1	0	AGO1-4	7mer-m8	ugacggacaGACACGGACGACa	| || |||||||	cccucuccaCCGUCCCUGCUGg	2
MIMAT0000271	hsa-miR-214-3p	ENSG00000267080	ASB16-AS1	antisense	chr17	42263989	42264010	-	2	0	AGO1-4	7mer-m8	ugACGGACAGACACGGACGACa	||:: || | |||||||	uuUGUUCUUCCGGCCCUGCUGu	5
MIMAT0000271	hsa-miR-214-3p	ENSG00000267152	AC093227.1	lincRNA	chr19	38220248	38220269	-	2	0	AGO1-4,AGO2	8mer	ugacgGACAGACACGGACGACa	:| ||| |||||||	gcucaUUUUCUCAACCUGCUGa	5
MIMAT0000271	hsa-miR-214-3p	ENSG00000267280	TBX2-AS1	antisense	chr17	59476570	59476593	-	3	0	AGO1-4	7mer-m8	ugaCGG-ACAGACAC-GGACGACa	||| || | | | |||||||	ggaGCCAUGGCCGAGCCCUGCUGg	1
MIMAT0000271	hsa-miR-214-3p	ENSG00000267350	RP1-178F10.3	lincRNA	chr17	18227840	18227863	+	2	0	AGO1-4	7mer-m8	ugACG--GACAGACACGGACGACa	||| ||||: | ||||||||	ugUGCUUCUGUUGGCGCCUGCUGc	0
MIMAT0000271	hsa-miR-214-3p	ENSG00000267432	DNAH17-AS1	processed_transcript	chr17	76497505	76497523	+	1	0	AGO2	7mer-m8	ugaCGGACAGACACGGACGACa	||| ||| |||||||	aagGCCGGUC---CCCUGCUGc	1
MIMAT0000271	hsa-miR-214-3p	ENSG00000268230	AC012313.3	processed_transcript	chr19	58864384	58864405	-	1	0	AGO1-4	8mer	ugacggacaGACACGGACGACa	| || |||||||	aucaagcacCAGUUCCUGCUGa	2
MIMAT0000271	hsa-miR-214-3p	ENSG00000268388	FENDRR	lincRNA	chr16	86522331	86522352	-	1	0	AGO2	7mer-m8	ugacggacagacacGGACGACa	|||||||	ggaauauccugcaaCCUGCUGc	1
MIMAT0000271	hsa-miR-214-3p	ENSG00000268575	AL031282.2	processed_transcript	chr1	1635685	1635692	-	8	0	AGO1-4	7mer-m8	ugacggacagacacGGACGACa	|||||||	#NAME?	2
MIMAT0000271	hsa-miR-214-3p	ENSG00000268575	AL031282.2	processed_transcript	chr1	1635685	1635706	-	8	0	AGO1-4	7mer-m8	ugacggacagacacGGACGACa	|||||||	cucaagacguccaaCCUGCUGc	2
MIMAT0000271	hsa-miR-214-3p	ENSG00000268751	SCGB1B2P	lincRNA	chr19	35067735	35067755	-	1	0	AGO2	7mer-m8	ugacgGACAGACACGGACGACa	|| ||| | |||||||	cucuaCUCUCUCU-CCUGCUGu	4
MIMAT0000271	hsa-miR-214-3p	ENSG00000268751	SCGB1B2P	lincRNA	chr19	35067759	35067782	-	1	1	AGO2	7mer-m8	ugACGGA-C-AGACACGGACGACa	| ||| | || |||||||	ccUCCCUAGCUCCCGCCCUGCUGc	4
MIMAT0000271	hsa-miR-214-3p	ENSG00000269821	KCNQ1OT1	antisense	chr11	2689459	2689480	-	1	0	AGO1-4	7mer-m8	ugacggacagacACGGACGACa	|||||||||	uacaccagaaacUGCCUGCUGg	0
MIMAT0000271	hsa-miR-214-3p	ENSG00000269821	KCNQ1OT1	antisense	chr11	2692686	2692708	-	1	0	AGO1-4	7mer-m8	ugacggACAGACA-CGGACGACa	||| | | |||||||	ucuuugUGUAUAUCCCCUGCUGg	0
MIMAT0000271	hsa-miR-214-3p	ENSG00000269821	KCNQ1OT1	antisense	chr11	2706972	2706993	-	2	0	AGO2	7mer-m8	ugacggacagacACGGACGACa	|||||||||	ugggaggaugccUGCCUGCUGg	0
MIMAT0000271	hsa-miR-214-3p	ENSG00000269821	KCNQ1OT1	antisense	chr11	2710862	2710883	-	2	0	AGO2	7mer-m8	ugacggacAGACACGGACGACa	|||| |||||||	uugugaccUCUGCACCUGCUGg	0
MIMAT0000271	hsa-miR-214-3p	ENSG00000270028	AC079315.1	antisense	chr12	124410282	124410303	-	1	0	AGO2	7mer-m8	ugacgGACAG-ACACGGACGACa	||| | || ||||||||	acucaCUGCCAUG-GCCUGCUGg	2
MIMAT0000271	hsa-miR-214-3p	ENSG00000270580	AC139256.2	processed_transcript	chr16	15225343	15225356	-	1	0	AGO1	7mer-m8	ugacggacaGACACGGACGACa	| | ||||||||	#NAME?	4
MIMAT0000271	hsa-miR-214-3p	ENSG00000270580	AC139256.2	processed_transcript	chr16	15225343	15225363	-	1	0	AGO1	7mer-m8	ugacGGACAGACACGGACGACa	|| | | | ||||||||	cggaCCCG-CGGAGCCUGCUGu	4
MIMAT0000271	hsa-miR-214-3p	ENSG00000270604	HCG17	lincRNA	chr6	30293800	30293824	-	3	0	AGO1-4,AGO2	7mer-m8	ugACGGAC-AGAC--ACGGACGACa	| |||| |:|| ||||||||	ccUCCCUGCUUUGCCCGCCUGCUGc	2
MIMAT0000271	hsa-miR-214-3p	ENSG00000271147	ARMCX5-GPRASP2	processed_transcript	chrX	101854692	101854713	+	1	0	AGO2	7mer-m8	ugACGGACAGACACGGACGACa	|| |||||||| |||||||	ucUGACUGUCUGUUCCUGCUGc	5
MIMAT0000271	hsa-miR-214-3p	ENSG00000271646	AC099343.3	bidirectional_promoter_lncRNA	chr4	185398269	185398290	+	3	0	AGO1-4	7mer-m8	ugacgGAC-AGACACGGACGACa	||| || |||||||||	aguuaCUGCACU-UGCCUGCUGc	5
MIMAT0000271	hsa-miR-214-3p	ENSG00000271969	U47924.1	antisense	chr12	7074175	7074196	+	1	0	AGO1-4	7mer-m8	ugacggacagacacGGACGACa	|||||||	cagccacaaggaacCCUGCUGc	5
MIMAT0000271	hsa-miR-214-3p	ENSG00000272462	U91328.1	lincRNA	chr6	26000161	26000182	+	1	0	AGO1-4	8mer	ugACGGACAGACACGGACGACa	| | || | | |||||||	ugUUCACGUGUUUACCUGCUGa	15
MIMAT0000271	hsa-miR-214-3p	ENSG00000272525	AC099522.2	lincRNA	chr5	72793494	72793515	-	1	0	AGO2	7mer-m8	ugacggacAGACACGGACGACa	|:| |||||||||	aaggagaaUUUCUGCCUGCUGu	7
MIMAT0000271	hsa-miR-214-3p	ENSG00000272675	AC004019.18	lincRNA	chr22	18037573	18037592	+	2	0	AGO1-4	7mer-m8	ugaCGGACAGACACGGACGACa	||| |||| |||||||	ggaGCC--UCUGCUCCUGCUGc	0
MIMAT0000271	hsa-miR-214-3p	ENSG00000272695	GAS6-AS2	lincRNA	chr13	114568607	114568628	+	3	0	AGO1-4	7mer-m8	ugacggacagacacGGACGACa	|||||||	uaauucauugagcaCCUGCUGu	3
MIMAT0000271	hsa-miR-214-3p	ENSG00000272711	AC019069.1	lincRNA	chr2	75060486	75060506	-	2	0	AGO1-4	7mer-m8	ugACGGACAGACACGGACGACa	||||||| || |||||||	ugUGCCUGU-AGUCCCUGCUGc	4
MIMAT0000271	hsa-miR-214-3p	ENSG00000272734	ADIRF-AS1	processed_transcript	chr10	88729335	88729356	-	1	0	AGO2	7mer-m8	ugacggaCAGACACGGACGACa	||:| ||||||||	gaccagaGUUUCGGCCUGCUGg	3
MIMAT0000271	hsa-miR-214-3p	ENSG00000272752	STAG3L5P-PVRIG2P-PILRB	processed_transcript	chr7	99951136	99951157	+	4	0	AGO2	7mer-m8	ugacggacagacacGGACGACa	|||||||	acuggccccagggcCCUGCUGc	3
MIMAT0000271	hsa-miR-214-3p	ENSG00000272752	STAG3L5P-PVRIG2P-PILRB	processed_transcript	chr7	99951413	99951438	+	7	0	AGO1-4,AGO2	7mer-m8	ugACGGACAGACAC----GGACGACa	|||||| | | |||||||	ggUGCCUGGCCAGGCCCACCUGCUGc	3
MIMAT0000271	hsa-miR-214-3p	ENSG00000272752	STAG3L5P-PVRIG2P-PILRB	processed_transcript	chr7	99951510	99951531	+	4	0	AGO1-4,AGO2	7mer-m8	ugACGGACAGACACGGACGACa	| || ||| | |||||||	caUUCCAGUCGUUUCCUGCUGu	3
MIMAT0000271	hsa-miR-214-3p	ENSG00000272752	STAG3L5P-PVRIG2P-PILRB	processed_transcript	chr7	99955923	99955944	+	2	0	AGO1-4	7mer-m8	ugacggaCAGACACGGACGACa	||| | |||||||	gccauggGUCGGCCCCUGCUGc	3
MIMAT0000271	hsa-miR-214-3p	ENSG00000272752	STAG3L5P-PVRIG2P-PILRB	processed_transcript	chr7	99955945	99955965	+	2	0	AGO1-4	7mer-m8	ugacGGACAGACACGGACGACa	|||| ||| |||||||	ugccCCUG-CUGCUCCUGCUGc	3
MIMAT0000271	hsa-miR-214-3p	ENSG00000272780	AC233702.9	processed_transcript	chr17	21436562	21436583	-	1	0	AGO2	7mer-m8	ugacggacagacacGGACGACa	|||||||	cccgagggaaacgcCCUGCUGc	1
MIMAT0000271	hsa-miR-214-3p	ENSG00000272980	Z94721.2	processed_transcript	chr6	167412941	167412961	+	1	0	AGO1-4	7mer-m8	ugacgGACAGACACGGACGACa	||| | | |||||||	cggagCUG-CGGGACCUGCUGg	5
MIMAT0000271	hsa-miR-214-3p	ENSG00000272980	Z94721.2	processed_transcript	chr6	167412945	167412961	+	1	0	AGO1-4	7mer-m8	ugacgGACAGACACGGACGACa	||| | | |||||||	#NAME?	5
MIMAT0000271	hsa-miR-214-3p	ENSG00000273084	AC092171.5	lincRNA	chr7	5469243	5469264	+	1	0	AGO1-4	8mer	ugacGGACAGACACGGACGACa	|| | | ||||||||	agcuCCCGGGGGCGCCUGCUGa	4
MIMAT0000271	hsa-miR-214-3p	ENSG00000273189	AC010619.2	processed_transcript	chr19	49978945	49978966	+	1	0	AGO2	7mer-m8	ugacGGACAGACACGGACGACa	||| ||| |||||||	cagaCCUAUCUCCUCCUGCUGc	0
MIMAT0000271	hsa-miR-214-3p	ENSG00000273451	AL031666.3	sense_intronic	chr20	45977304	45977325	-	2	0	AGO1-4	7mer-m8	ugacggacaGACACGGACGACa	| ||||||||||	aguaguaagCCGUGCCUGCUGu	1
MIMAT0000271	hsa-miR-214-3p	ENSG00000273840	AF254983.1	processed_transcript	chr21	11015448	11015469	-	1	0	AGO2	7mer-m8	ugacggacagacacGGACGACa	|||||||	gacccaggaagacuCCUGCUGu	3
MIMAT0000271	hsa-miR-214-3p	ENSG00000273888	FRMD6-AS1	antisense	chr14	52118270	52118289	-	1	0	AGO1-4	7mer-m8	ugaCGGACAGACACGGACGACa	|||| || |||||||	aggGCCUUUC--CCCCUGCUGu	4
MIMAT0000271	hsa-miR-214-3p	ENSG00000274272	AC069281.2	processed_transcript	chr7	100171124	100171148	-	1	0	AGO2	7mer-m8	ugaCGGACAG---ACACGGACGACa	||:| || ||| |||||||	gagGCUUCUCCAUUGUCCCUGCUGg	2
MIMAT0000271	hsa-miR-214-3p	ENSG00000274272	AC069281.2	processed_transcript	chr7	100171886	100171907	-	1	0	AGO1-4	7mer-m8	ugACGGACAGACAC-GGACGACa	||:| ||| | |||||||	gcUGUC-GUCCACGCCCUGCUGg	2
MIMAT0000271	hsa-miR-214-3p	ENSG00000274272	AC069281.2	processed_transcript	chr7	100173495	100173518	-	1	0	AGO1-4	7mer-m8	ugACGGACA-GACA-CGGACGACa	| | ||| | | |||||||	caUCCAUGUGCCCUCCCCUGCUGu	2
MIMAT0000271	hsa-miR-214-3p	ENSG00000274828	AC068473.5	lincRNA	chr18	77437443	77437464	-	1	0	AGO1-4	7mer-m8	ugacggacagacacGGACGACa	|||||||	cgagcuguagccacCCUGCUGu	7
MIMAT0000271	hsa-miR-214-3p	ENSG00000275210	AC245884.11	processed_transcript	chr19	54848337	54848358	-	1	0	AGO1-4	7mer-m8	ugacggacagACACGGACGACa	|| |||||||	ggagagaaggUGACCCUGCUGu	1
MIMAT0000271	hsa-miR-214-3p	ENSG00000275389	AC068790.9	lincRNA	chr12	124570861	124570884	+	4	0	AGO1-4,AGO2	7mer-m8	ugacgGACAGAC-AC-GGACGACa	:|||||| || |||||||	agauaUUGUCUGUUGACCUGCUGc	3
MIMAT0000271	hsa-miR-214-3p	ENSG00000275389	AC068790.9	lincRNA	chr12	124572330	124572351	+	1	0	AGO1-4	7mer-m8	ugacggacaGACACGGACGACa	| | |||||||	auggagaccCAGCUCCUGCUGg	3
MIMAT0000271	hsa-miR-214-3p	ENSG00000276390	AC004241.3	sense_intronic	chr12	48093470	48093491	-	1	0	AGO2	7mer-m8	ugacggacagacacGGACGACa	|||||||	cuaugaugaauaaaCCUGCUGu	2
MIMAT0000271	hsa-miR-214-3p	ENSG00000276533	AC018926.2	sense_intronic	chr15	55581255	55581276	-	1	0	AGO1-4	7mer-m8	ugaCGGACAGACACGGACGACa	|||| || | |||||||	ccaGCCUUUCCGCUCCUGCUGg	0
MIMAT0000271	hsa-miR-214-3p	ENSG00000276570	AC010327.5	processed_transcript	chr19	55738854	55738873	-	2	0	AGO2	7mer-m8	ugACGGACAGACACGGACGACa	|| | | | | ||||||||	ccUG-CAGCCCG-GCCUGCUGc	3
MIMAT0000271	hsa-miR-214-3p	ENSG00000276570	AC010327.5	processed_transcript	chr19	55739758	55739778	-	1	0	AGO2	7mer-m8	ugacggacaGACACGGACGACa	|| | |||||||	cccuucaucCUCU-CCUGCUGc	3
MIMAT0000271	hsa-miR-214-3p	ENSG00000277476	AC005332.6	lincRNA	chr17	66129610	66129634	+	3	0	AGO1-4,AGO2	7mer-m8	ugACGGA-CAGAC-AC-GGACGACa	||:|| | ||| | |||||||	gaUGUCUGGGCUGCAGACCUGCUGg	0
MIMAT0000271	hsa-miR-214-3p	ENSG00000278546	AC003101.2	lincRNA	chr17	29887406	29887426	+	2	0	AGO1-4	7mer-m8	ugacggaCAGACACGGACGACa	| ||| |||||||	uaccgagGCCUG-CCCUGCUGu	0
MIMAT0000271	hsa-miR-214-3p	ENSG00000278576	AL162171.3	sense_intronic	chr14	89057252	89057273	+	1	0	AGO1-4	7mer-m8	ugacggACAGACACGGACGACa	|| :| |||||||||	cauuugUGGUUUUGCCUGCUGu	1
MIMAT0000271	hsa-miR-214-3p	ENSG00000278716	AC133540.1	lincRNA	chr16	85523739	85523760	+	1	0	AGO1-4	7mer-m8	ugACGGACAGACACGGACGACa	| |||| || ||||||||	gaUACCUGCCUUGGCCUGCUGg	1
MIMAT0000271	hsa-miR-214-3p	ENSG00000278716	AC133540.1	lincRNA	chr16	85524161	85524182	+	3	0	AGO1-4	7mer-m8	ugaCGGACAGACACGGACGACa	||: | : | |||||||	cucGCUCGCUAGCUCCUGCUGc	1
MIMAT0000271	hsa-miR-214-3p	ENSG00000278730	AC005332.7	lincRNA	chr17	66124192	66124213	+	1	0	AGO1-4	8mer	ugacggacagacACGGACGACa	| |||||||	ccgcaucuagauUUCCUGCUGa	0
MIMAT0000271	hsa-miR-214-3p	ENSG00000278768	BACE1-AS	antisense	chr11	117163590	117163611	+	2	0	AGO1-4	7mer-m8	ugacggacaGACACGGACGACa	| | |||||||	cccaaaccgCAGAUCCUGCUGu	2
MIMAT0000271	hsa-miR-214-3p	ENSG00000278864	AC055811.4	TEC	chr17	17085322	17085343	+	1	0	AGO1-4	7mer-m8	ugACGGACAGA-CACGGACGACa	||| | || || |||||||	agUGCAGGGCUAGU-CCUGCUGg	4
MIMAT0000271	hsa-miR-214-3p	ENSG00000278970	HEIH	TEC	chr5	180257752	180257773	-	1	0	AGO1-4	7mer-m8	ugACGGACAGACAC-GGACGACa	|| ||| | | |||||||	gcUG-CUGAAGGAGACCUGCUGu	9
MIMAT0000271	hsa-miR-214-3p	ENSG00000279020	C18orf15	TEC	chr18	13241676	13241700	+	1	0	AGO2	7mer-m8	ugACGGACAGACAC---GGACGACa	|| ||||| | |||||||	ggUGACUGUCCCAGCCUCCUGCUGc	0
MIMAT0000271	hsa-miR-214-3p	ENSG00000279030	AC007336.3	TEC	chr16	55522653	55522674	+	2	0	AGO1-4	7mer-m8	ugacggacaGACACGGACGACa	| | |||||||	cucagggccCAGCACCUGCUGu	0
MIMAT0000271	hsa-miR-214-3p	ENSG00000279069	AC015813.5	TEC	chr17	56085149	56085170	+	1	0	AGO1-4	7mer-m8	ugACGGACAGACACGGACGACa	||:|| | | |||||||	uuUGUCUUCCCGCCCCUGCUGc	8
MIMAT0000271	hsa-miR-214-3p	ENSG00000279095	AC243964.3	TEC	chr19	45167550	45167570	+	2	0	AGO2	7mer-m8	ugACGGACAGACACGGACGACa	|| | | || |||||||	auUG-CAGCCUCGACCUGCUGg	2
MIMAT0000271	hsa-miR-214-3p	ENSG00000279142	AC009108.4	TEC	chr16	86631093	86631114	+	1	0	AGO1-4	7mer-m8	ugACGGACAGACACGGACGACa	| || || ||||||||	aaUACCCAUCCAGGCCUGCUGu	0
MIMAT0000271	hsa-miR-214-3p	ENSG00000279191	AC068491.4	TEC	chr2	112081886	112081909	-	1	0	AGO1-4	8mer	ugacgGACAGAC-AC-GGACGACa	|| | || | |||||||	uguaaCUCUAUGAAGCCCUGCUGa	0
MIMAT0000271	hsa-miR-214-3p	ENSG00000279281	AC015883.1	TEC	chr17	55525880	55525901	+	3	0	AGO1-4	7mer-m8	ugacggaCAGACACGGACGACa	|| | |||||||	ggaaagcGUGGAUUCCUGCUGu	0
MIMAT0000271	hsa-miR-214-3p	ENSG00000279283	AC131009.4	TEC	chr12	132381246	132381265	+	1	0	AGO1-4	7mer-m8	ugaCGGACAGACACGGACGACa	||| || | |||||||	uggGCC-AUCCCU-CCUGCUGc	4
MIMAT0000271	hsa-miR-214-3p	ENSG00000279283	AC131009.4	TEC	chr12	132381457	132381478	+	1	0	AGO2	7mer-m8	ugacggacagacACGGACGACa	|||||||||	ccugggcuacacUGCCUGCUGc	4
MIMAT0000271	hsa-miR-214-3p	ENSG00000279476	AC092139.3	TEC	chr16	81553784	81553807	+	1	0	AGO1-4	7mer-m8	ugacgGACAGA-CAC-GGACGACa	:| ||| | | |||||||	gcccaUUCUCUGGAGUCCUGCUGg	0
MIMAT0000271	hsa-miR-214-3p	ENSG00000279476	AC092139.3	TEC	chr16	81553822	81553844	+	1	0	AGO1-4	7mer-m8	ugaCGGACAGA-CACGGACGACa	|:||| || |||||||||	cagGUCUGCCUCUUGCCUGCUGg	0
MIMAT0000271	hsa-miR-214-3p	ENSG00000279495	AL928654.4	TEC	chr14	105837609	105837631	+	1	0	AGO1-4	8mer	ugaCGGACAGACAC-GGACGACa	||:| :|| | |||||||	gggGCUUCCUUGAGCCCUGCUGa	2
MIMAT0000271	hsa-miR-214-3p	ENSG00000279520	AC093525.8	TEC	chr16	2567562	2567587	+	1	0	AGO1-4	8mer	ugaCGGACA---GA-CACGGACGACa	|||||| || |||||||	cgcGCCUGUGUCCUCACCCCUGCUGa	5
MIMAT0000271	hsa-miR-214-3p	ENSG00000279637	AC018445.3	TEC	chr18	77182596	77182617	+	1	0	AGO1-4	7mer-m8	ugacggacagaCACGGACGACa	| ||||||||	uguacggcaugGGGCCUGCUGc	1
MIMAT0000271	hsa-miR-214-3p	ENSG00000279685	MAPT-IT1	sense_intronic	chr17	43975631	43975652	+	1	0	AGO1-4	7mer-m8	ugACGGACAGACACGGACGACa	| | || |||| |||||||	agUCCAUGACUGUUCCUGCUGg	4
MIMAT0000271	hsa-miR-214-3p	ENSG00000279977	AC008764.10	TEC	chr19	16721630	16721651	-	1	0	AGO2	7mer-m8	ugacggacagacacGGACGACa	|||||||	agagcccaugcccuCCUGCUGu	0
MIMAT0000271	hsa-miR-214-3p	ENSG00000280033	AC116407.4	TEC	chr17	30486568	30486589	+	1	0	AGO1-4	7mer-m8	ugacggACAGACACGGACGACa	|||||| |||||||	uggagaUGUCUGCUCCUGCUGc	2
MIMAT0000271	hsa-miR-214-3p	ENSG00000280128	AL662795.1	TEC	chr6	30251349	30251370	-	2	0	AGO1-4	7mer-m8	ugacggacagacACGGACGACa	| |||||||	agauuuaaugacUACCUGCUGg	4
MIMAT0000271	hsa-miR-214-3p	ENSG00000280169	AL136526.1	antisense	chr13	101190445	101190466	+	1	0	AGO1-4	7mer-m8	ugacggaCAGACACGGACGACa	| ||| ||||||||	gaacugaGCCUGGGCCUGCUGg	1
MIMAT0000271	hsa-miR-214-3p	ENSG00000280213	UCKL1-AS1	antisense	chr20	62585289	62585310	+	1	0	AGO2	7mer-m8	ugacggacagacACGGACGACa	| |||||||	cgcccacggaccUUCCUGCUGg	9
MIMAT0000271	hsa-miR-214-3p	ENSG00000280332	AC020917.4	TEC	chr19	16469018	16469038	-	1	0	AGO1-4	8mer	ugacggacaGACACGGACGACa	|| | |||||||	caccaggaaCU-UUCCUGCUGa	3
MIMAT0000271	hsa-miR-214-3p	ENSG00000280351	AC127496.7	TEC	chr17	78977579	78977603	+	2	0	AGO1-4,AGO2	7mer-m8	ugaCGGACAG---ACACGGACGACa	||:|||| | | |||||||	aacGCUUGUCCCUUUUUCCUGCUGg	3
MIMAT0000271	hsa-miR-214-3p	ENSG00000280394	AC011471.3	TEC	chr19	6263417	6263438	-	1	0	AGO2	7mer-m8	ugacggacagACACGGACGACa	|| |||||||	ucgaaggaggUGGCCCUGCUGu	2
MIMAT0000271	hsa-miR-214-3p	ENSG00000280446	AL607033.1	TEC	chr10	133664559	133664581	-	1	0	AGO1-4	7mer-m8	ugaCGGACAGA-CACGGACGACa	|:| | || | |||||||	cagGUCAGCCUCAUCCCUGCUGg	1
MIMAT0000271	hsa-miR-214-3p	ENSG00000280719	PCAT5	lincRNA	chr10	36085736	36085756	+	1	0	AGO2	7mer-m8	ugACGGACAGACACGGACGACa	||::|| || | |||||||	aaUGUUUG-CUCUCCCUGCUGu	1
MIMAT0000271	hsa-miR-214-3p	ENSG00000281207	SLFNL1-AS1	antisense	chr1	41483905	41483927	+	2	0	AGO2	7mer-m8	ugacGGACAG-ACACGGACGACa	|| ||| | |||||||	acccCCAGUCAGGCCCCUGCUGc	2
MIMAT0000271	hsa-miR-214-3p	ENSG00000282864	AL356118.1	TEC	chr13	92138494	92138515	+	1	0	AGO2	7mer-m8	ugACGGACAGACACGGACGACa	| ||| | | |||||||	aaUUCCUACCCGACCCUGCUGc	0
MIMAT0000271	hsa-miR-214-3p	ENSG00000283403	AC005394.2	processed_transcript	chr19	28926707	28926727	-	1	0	AGO2	7mer-m8	ugacGGACAGACACGGACGACa	::| || | |||||||	ccaaUUUUACUCU-CCUGCUGu	0
MIMAT0000271	hsa-miR-214-3p	ENSG00000283633	AP000547.3	lincRNA	chr22	17082801	17082821	+	1	0	AGO1-4	7mer-m8	ugaCGGACA--GACACGGACGACa	|||| | | || |||||||	#NAME?	0
MIMAT0000271	hsa-miR-214-3p	ENSG00000284048	AC073111.4	processed_transcript	chr7	150079825	150079845	+	1	0	AGO2	8mer	ugacgGACAGACACGGACGACa	||| | | |||||||	gccagCUG-CAGCUCCUGCUGa	0
MIMAT0000271	hsa-miR-214-3p	ENSG00000285314	AC002470.2	processed_transcript	chr22	21348450	21348471	+	2	0	AGO2	7mer-m8	ugaCGGACAGACACGGACGACa	||| | | | |||||||	gggGCCCGGCCGCCCCUGCUGc	0
